# Supplementary material for: Dietary Fermented Soy Extract and Oligo-Lactic Acid Alleviate Chronic Kidney Disease in Mice via Inhibition of Inflammation and Modulation of Gut Microbiota
Source: Nutrients. 2020 Aug 8;12(8):2376. doi: 10.3390/nu12082376 (PMC7468970; doi:10.3390/nu12082376)
Supplement: Supplementary file 1 [file nutrients-12-02376-s001.zip]

Archive with 1 entries (1 files):
- nutrients-847300-supplementary.ppt
